# Supplementary material for: A Comparative Analysis on the Environmental Impact of Selected Methods for Determining the Profile of Fatty Acids in Cheese
Source: Molecules. 2023 Jun 25;28(13):4981. doi: 10.3390/molecules28134981 (PMC10343173; doi:10.3390/molecules28134981)
Supplement: Supplementary file 1 [file molecules-28-04981-s001.zip]

Archive with 1 entries (1 files):
- molecules-2453735-supplementary.pdf
